# Supplementary material for: A Versatile Protocol for Efficient Transformation and Regeneration in Mega Indica Rice Cultivar MTU1010: Optimization through Hormonal Variables
Source: Methods Protoc. 2023 Nov 23;6(6):113. doi: 10.3390/mps6060113 (PMC10745540; doi:10.3390/mps6060113)
Supplement: Supplementary file 1 [file mps-06-00113-s001.zip]

Archive with 1 entries (1 files):
- mps-2549080-supplementary.pdf
